# Supplementary material for: Targeting Oncogenic Src Homology 2 Domain-Containing Phosphatase 2 (SHP2) by Inhibiting Its Protein–Protein Interactions
Source: J Med Chem. 2021 Oct 29;64(21):15973–90. doi: 10.1021/acs.jmedchem.1c01371 (PMC8591604; doi:10.1021/acs.jmedchem.1c01371)
Supplement: Supplementary file 2 — jm1c01371_si_002.csv [file jm1c01371_si_002.csv]

N.	Abbreviation	Sequence	SMILE	Kd for the N-SH2 domain of SHP2 (nM)
1	P9	GLN-pY-IDLDL	[H]C(NC(C)=O)C(NC(C(NC(C(NC(C(NC(C(NC(C(NC(C(NC(C(NC(C(N)=O)CC(C)C)=O)CC(O)=O)=O)CC(C)C)=O)CC(O)=O)=O)C(C)CC)=O)CC1=CC=C(C=C1)OP(O)(O)=O)=O)CC(N)=O)=O)CC(C)C)=O
1a	P8	LN-pY-IDLDL	CC(NC(C(NC(C(NC(C(NC(C(NC(C(NC(C(NC(C(NC(C(N)=O)CC(C)C)=O)CC(O)=O)=O)CC(C)C)=O)CC(O)=O)=O)C(C)CC)=O)CC1=CC=C(C=C1)OP(O)(O)=O)=O)CC(N)=O)=O)CC(C)C)=O	22±4
1b	P7	N-pY-IDLDL	CC(NC(C(NC(C(NC(C(NC(C(NC(C(NC(C(NC(C(N)=O)CC(C)C)=O)CC(O)=O)=O)CC(C)C)=O)CC(O)=O)=O)C(C)CC)=O)CC1=CC=C(C=C1)OP(O)(O)=O)=O)CC(N)=O)=O
2	P8W5	LN-pY-IDLDW	CC(NC(C(NC(C(NC(C(NC(C(NC(C(NC(C(NC(C(NC(C(N)=O)CC1=CNC2=C1C=CC=C2)=O)CC(O)=O)=O)CC(C)C)=O)CC(O)=O)=O)C(C)CC)=O)CC3=CC=C(C=C3)OP(O)(O)=O)=O)CC(N)=O)=O)CC(C)C)=O	1.5±0.3
3	P8F5	LN-pY-IDLDF	CC(NC(C(NC(C(NC(C(NC(C(NC(C(NC(C(NC(C(NC(C(N)=O)CC1=CC=CC=C1)=O)CC(O)=O)=O)CC(C)C)=O)CC(O)=O)=O)C(C)CC)=O)CC2=CC=C(C=C2)OP(O)(O)=O)=O)CC(N)=O)=O)CC(C)C)=O	7±2
4	P8E4W5	LN-pY-IDLEW	CC(NC(C(NC(C(NC(C(NC(C(NC(C(NC(C(NC(C(NC(C(N)=O)CC1=CNC2=C1C=CC=C2)=O)CCC(O)=O)=O)CC(C)C)=O)CC(O)=O)=O)C(C)CC)=O)CC3=CC=C(C=C3)OP(O)(O)=O)=O)CC(N)=O)=O)CC(C)C)=O	4±2
5	OP	GLN- F2Pmp-IDLDW	[H]C(NC(C)=O)C(NC(C(NC(C(NC(C(NC(C(NC(C(NC(C(NC(C(NC(C(N)=O)CC1=CNC2=C1C=CC=C2)=O)CC(O)=O)=O)CC(C)C)=O)CC(O)=O)=O)C(C)CC)=O)CC3=CC=C(C=C3)C(P(O)(O)=O)(F)F)=O)CC(N)=O)=O)CC(C)C)=O	14±5
1L	CF-P9	CF-GLN-pY-IDLDL	[H]C(NC(C1=CC(C(O2)=O)=C(C=C1)C32C4=C(C=C(C=C4)O)OC5=CC(O)=CC=C53)=O)C(NC(C(NC(C(NC(C(NC(C(NC(C(NC(C(NC(C(NC(C(N)=O)CC(C)C)=O)CC(O)=O)=O)CC(C)C)=O)CC(O)=O)=O)C(C)CC)=O)CC6=CC=C(C=C6)OP(O)(O)=O)=O)CC(N)=O)=O)CC(C)C)=O	53±2
1La	CF-P9Y0	CF-GLN-Y-IDLDL	[H]C(NC(C1=CC(C(O2)=O)=C(C=C1)C32C4=C(C=C(C=C4)O)OC5=CC(O)=CC=C53)=O)C(NC(C(NC(C(NC(C(NC(C(NC(C(NC(C(NC(C(NC(C(N)=O)CC(C)C)=O)CC(O)=O)=O)CC(C)C)=O)CC(O)=O)=O)C(C)CC)=O)CC6=CC=C(C=C6)O)=O)CC(N)=O)=O)CC(C)C)=O	6600±600
2L	CF-P9W5	CF-GLN-pY-IDLDW	[H]C(NC(C1=CC(C(O2)=O)=C(C=C1)C32C4=C(C=C(C=C4)O)OC5=CC(O)=CC=C53)=O)C(NC(C(NC(C(NC(C(NC(C(NC(C(NC(C(NC(C(NC(C(N)=O)CC6=CNC7=C6C=CC=C7)=O)CC(O)=O)=O)CC(C)C)=O)CC(O)=O)=O)C(C)CC)=O)CC8=CC=C(C=C8)OP(O)(O)=O)=O)CC(N)=O)=O)CC(C)C)=O	3.3±0.2
2La	Cy3-P9W5	Cy3-GLN-pY-IDLDW	[H]C(NC(CCCCC[N+](C1=CC=CC=C1C2(C)C)=C2/C=C/C=C3C(C4=CC=CC=C4N\3C)(C)C)=O)C(NC(C(NC(C(NC(C(NC(C(NC(C(NC(C(NC(C(NC(C(N)=O)CC5=CNC6=C5C=CC=C6)=O)CC(O)=O)=O)CC(C)C)=O)CC(O)=O)=O)C(C)CC)=O)CC7=CC=C(C=C7)OP(O)(O)=O)=O)CC(N)=O)=O)CC(C)C)=O	23±2
4L	CF-P9E4W5	CF-GLN-pY-IDLEW	[H]C(NC(C1=CC(C(O2)=O)=C(C=C1)C32C4=C(C=C(C=C4)O)OC5=CC(O)=CC=C53)=O)C(NC(C(NC(C(NC(C(NC(C(NC(C(NC(C(NC(C(NC(C(N)=O)CC6=CNC7=C6C=CC=C7)=O)CCC(O)=O)=O)CC(C)C)=O)CC(O)=O)=O)C(C)CC)=O)CC8=CC=C(C=C8)OP(O)(O)=O)=O)CC(N)=O)=O)CC(C)C)=O	8.2±0.7
5L	CF-OP	CF-GLN-F2Pmp-IDLDW	[H]C(NC(C1=CC(C(O2)=O)=C(C=C1)C32C4=C(C=C(C=C4)O)OC5=CC(O)=CC=C53)=O)C(NC(C(NC(C(NC(C(NC(C(NC(C(NC(C(NC(C(NC(C(N)=O)CC6=CNC7=C6C=CC=C7)=O)CC(O)=O)=O)CC(C)C)=O)CC(O)=O)=O)C(C)CC)=O)CC8=CC=C(C=C8)C(P(O)(O)=O)(F)F)=O)CC(N)=O)=O)CC(C)C)=O	68±5
